# Supplementary material for: Deciphering the Role of p60AmotL2 in Epithelial Extrusion and Cell Detachment
Source: Cells. 2023 Aug 28;12(17):2158. doi: 10.3390/cells12172158 (PMC10486482; doi:10.3390/cells12172158)
Supplement: Supplementary file 1 [file cells-12-02158-s001.zip]

Archive with 9 entries (9 files):
- Supplemental Figure S1.gif
- Supplemental figure S2.gif
- supplemental figure S3.gif
- supplementary movie S1.pptx
- Supplementary movie S2.pptx
- Supplementary movie S3.pptx
- Supplementary movie S4.pptx
- Table S1 MDCK Amotl2 BioID list.pdf
- Table S2. KEGG pathway analysis of AmotL2 BioID-MS data in MDCK cells.  (1).pdf
